# Supplementary material for: Virtual Screening of Novel 24-Dehydroxysterol Reductase (DHCR24) Inhibitors and the Biological Evaluation of Irbesartan in Cholesterol-Lowering Effect
Source: Molecules. 2023 Mar 14;28(6):2643. doi: 10.3390/molecules28062643 (PMC10053925; doi:10.3390/molecules28062643)
Supplement: Supplementary file 1 [file molecules-28-02643-s001.zip]

Archive with 1 entries (1 files):
- molecules-2225580-supplementary.pdf
